# Supplementary material for: Microstimulation of human somatosensory cortex evokes task-dependent, spatially patterned responses in motor cortex
Source: Nat Commun. 2023 Nov 10;14:7270. doi: 10.1038/s41467-023-43140-2 (PMC10638421; doi:10.1038/s41467-023-43140-2)
Supplement: Supplementary file 4 — Source Data [file 41467_2023_43140_MOESM4_ESM.zip]

Archive with 10 entries (10 files):
- Nature Data/MainFig2b.mat
- Nature Data/MainFig5b.mat
- Nature Data/MainFig7a.mat
- Nature Data/MainFig7b.mat
- Nature Data/SuppFig3a.mat
- Nature Data/SuppFig3b.mat
- Nature Data/SuppFig4.mat
- Nature Data/SuppFig6.mat
- Nature Data/SuppFig9.mat
- SourceDataReference.xlsx
