# Supplementary material for: Microstimulation of human somatosensory cortex evokes task-dependent, spatially patterned responses in motor cortex
Source: Nat Commun. 2023 Nov 10;14:7270. doi: 10.1038/s41467-023-43140-2 (PMC10638421; doi:10.1038/s41467-023-43140-2)
Supplement: Supplementary file 4 — Source Data [file 41467_2023_43140_MOESM4_ESM.zip › SourceDataReference.xlsx]

## Sheet: Figures 1-3
Figures 1-3
		100 Hz	Multi-Freq
	C1	20211215 Folder	20220412 Folder
		100 Hz
	P2	20211228 Folder
		100 Hz
	P3	20220128 Folder

## Sheet: Figure 4
Figure 4
		C1	C1SomatotopyData.m
SuppFig 11		C1	GradientDataC1.m
		P2	GradientDataP2.m
		P3	GradientDataP3.m

## Sheet: Figure 5
Figure 5
		C1 & P3	SomatotopyStatsC1P3.m
			derived from Figure 4 data

## Sheet: Figure 6
Figure 6
		C1	SqueezeAndGTData_C1_328.m
Supp Fig 16
		P3	SqueezeAndGTData_P3_527.m

## Sheet: Sheet4
Figure 7
		C1	DecoderEvaluation.m
